# Supplementary material for: Recurrent Dissemination of SARS-CoV-2 Through the Uruguayan–Brazilian Border
Source: Front Microbiol. 2021 May 28;12:653986. doi: 10.3389/fmicb.2021.653986 (PMC8195593; doi:10.3389/fmicb.2021.653986)
Supplement: Supplementary file 2 [file Table_1.XLSX]

## Sheet: TableS4
CLADE BR-UY-II33
			1. 189G>T (5’-UTR)					2. 2276A>G (ORF1ab: I671V)					3. 12025C>T (ORF1ab: S3920S)					4. 18252C>T (ORF1ab: N5995N)					5. 23311G>T (Spike protein S1: E571D)					6. 24872G>T (Spike protein S2: V419L)					7. 28093C>T (ORF8: S52F)
Lineage	Outbreak	Sample	A	C	G	T	num.reads	A	C	G	T	num.reads	A	C	G	T	num.reads	A	C	G	T	num.reads	A	C	G	T	num.reads	A	C	G	T	num.reads	A	C	G	T	num.reads
B.1.1.33	Rivera I	M5	1	0	21564	0	21565	91	0	8177	6	8274	1	19988	0	11	20000	32	11	1	20172	20216	0	12	28247	15	28274	0	1	3	19955	19959	0	14	0	6149	6163
B.1.1.33	Rivera I	M8	1	1	15403	0	15405	226	0	545	0	771	10	55176	2	1	55189	13	7	0	8994	9014	1	0	56612	1	56614	0	1	0	24167	24168	1	1	0	671	673
B.1.1.33	Rivera I	M9	2	1	14404	0	14407	24	0	1746	1	1771	1	25561	1	1	25564	22	7	2	9245	9276	2	0	42747	3	42752	0	0	3	38422	38425	0	3	0	1150	1153
B.1.1.33	Rivera I	M10	0	3	11145	1	11149	47	0	3693	5	3745	2	18667	1	10	18680	32	26	2	16098	16158	1	0	22062	0	22063	0	1	60	20587	20648	0	11	0	3753	3764
B.1.1.33	Rivera I	M11	0	0	17862	0	17862	64	0	4760	10	4834	0	18597	2	1	18600	28	12	0	17031	17071	0	4	28490	0	28494	0	1	0	17546	17547	0	6	0	3048	3054
B.1.1.33	Rivera I	M12	1	1	14172	0	14174	35	0	3019	4	3058	2	19479	0	0	19481	20	13	0	14090	14123	0	0	22665	0	22665	0	1	69	18470	18540	0	11	0	2389	2389
B.1.1.33	Rivera I	M13	0	3	12904	0	12907	59	0	4083	5	4147	1	17285	0	0	17286	31	24	0	16236	16291	0	0	20148	3	20151	2	16	4	18801	18823	0	6	0	3635	3641
B.1.1.33	Rivera I	M14	3	1	12670	0	12674	66	0	5239	8	5313	1	14015	1	0	14017	23	8	1	14182	14214	0	0	15263	1	15264	1	0	0	11543	11544	0	3	0	3477	3480
B.1.1.33	Rivera I	M15	0	0	19821	0	19821	53	0	4705	12	4770	1	19521	1	2	19525	16	15	2	18139	18172	1	0	24879	1	24881	0	0	3	20400	20403	1	11	0	2969	2981
B.1.1.33	Rivera I	M40	3	0	195	0	198	45	2	882	0	929	3	981	0	6	990	6	12	3	971	992	13	1	948	1	963	16	5	15	741	777	5	29	1	1779	1814
B.1.1.33	Rivera I	M43	12	1	969	4	986	34	0	630	1	665	1	982	2	8	993	3	21	5	949	978	5	1	977	1	984	13	11	10	767	801	0	4	0	163	167
B.1.1.33	Rivera I	M72	7	0	984	1	992	35	2	628	2	667	5	981	1	6	993	2	28	1	950	981	3	4	983	1	991	15	17	12	763	807	1	6	1	239	247
B.1.1.33	Rivera I	M73	7	2	979	0	988	0	0	3	0	3	2	983	0	9	994	1	22	1	810	834	3	0	993	0	996	10	11	15	782	818	0	1	0	95	96
B.1.1.33	Rivera I	M79	8	1	978	2	989	9	0	133	0	142	2	989	0	5	996	1	7	0	416	424	2	0	988	0	990	18	13	13	766	810	0	0	0	100	100
B.1.1.33	Rivera II	M119	0	1	3	158	162	716	0	5	1	722	1	13	1	267	282	0	271	3	8	282	0	0	5	114	119	3	1	205	0	209	0	9	1	381	391
B.1.1.33	Rivera II	M154	0	2	4	135	141	562	0	9	2	573	4	48	4	872	928	0	962	3	29	994	0	0	2	83	85	22	4	959	2	987	0	3	3	323	329
B.1.1.33	Rivera II	M155	2	9	31	946	988	132	0	2	0	134	8	49	2	879	938	0	618	4	21	643	4	1	17	972	994	16	1	959	5	981	0	1	1	176	178
B.1.1.33		RS-15273	0	1	1267	2	1270	1	0	1895	4	1900	0	1200	0	3	1203	6	6	1	3110	3123	1	1	2631	5	2638	1	0	1619	0	1620	3	0	0	2590	2593
B.1.1.33		RS-15280	2	0	318	0	320	476	1	12	0	489	0	49	0	0	49	1	455	1	38	495	5	1	488	1	495	10	2	226	0	238	1	19	1	492	513
B.1.1.33		RS-6177	2	1	960	2	965	3539	14	5	11	3569	1	360	0	2	363	10	6371	6	10	6397	11	8	5405	14	5438	0	1	2161	3	2165	4	3	6	4005	4018
B.1.1.33		RS-6188	0	0	116	0	116	0	0	2251	2	2253	0	46	0	1	47	2	2	0	546	550	0	3	1994	4	2001	0	0	0	249	249	1	9	1	3258	3269
B.1.1.33		RS-6203	0	0	259	0	259	1	5	2954	6	2966	0	76	0	0	76	0	2	0	400	402	2	6	2649	6	2663	0	0	309	2	311	0	3	3	3495	3501
B.1.1.33		RS-6208	1	0	144	1	146	136	1	945	1	1083	0	55	0	0	55	0	128	1	1246	1375	1	1	807	0	809	1	0	324	1	326	0	190	4	1046	1240
B.1.1.33		RS-6222	0	1	305	1	307	1	1	1089	0	1091	0	101	0	0	101	1	8	3	5403	5415	2	0	2277	3	2282	1	0	2656	0	2657	1	5	2	2473	2481
B.1.1.33		RS-6231	0	0	111	0	111	0	1	687	1	689	0	43	0	0	43	8	8	10	7782	7808	8	3	2684	5	2700	0	0	1567	1	1568	2	7	3	1871	1883
for comparison: CLADE BR-UY-I33
			1. 189G>T (5’-UTR)					2. 2276A>G (ORF1ab: I671V)					3. 12025C>T (ORF1ab: S3920S)					4. 18252C>T (ORF1ab: N5995N)					5. 23311G>T (Spike protein S1: E571D)					6. 24872G>T (Spike protein S2: V419L)					7. 28093C>T (ORF8: S52F)
Lineage	Outbreak	Sample	A	C	G	T	num.reads	A	C	G	T	num.reads	A	C	G	T	num.reads	A	C	G	T	num.reads	A	C	G	T	num.reads	A	C	G	T	num.reads	A	C	G	T	num.reads
B.1.1.33	Treinta y Tres	M49	0	1	131	0	132	985	3	5	0	993	4	767	0	4	775	1	821	3	25	850	2	0	893	1	896	3	0	303	5	311	5	1951	2	12	1970
B.1.1.33	Treinta y Tres	M52	12	3	970	1	986	63	0	3	1	67	6	974	1	5	986	2	566	5	13	586	4	1	971	2	978	21	3	961	2	987	0	115	0	0	115
B.1.1.33	Treinta y Tres	M53	6	1	662	2	671	4	0	0	0	4	0	194	0	1	195	0	24	0	1	25	7	1	982	0	990	13	0	333	1	347	0	11	0	0	11
B.1.1.33	Treinta y Tres	M54	1	0	269	0	270	52	0	1	0	53	2	784	1	3	790	1	343	0	6	350	3	0	987	1	991	22	8	951	2	983	0	129	0	1	130
B.1.1.33	Treinta y Tres	M57	3	0	313	0	316	976	1	7	1	985	1	780	0	3	784	0	702	4	22	728	6	2	980	3	991	10	0	544	1	555	3	1888	2	19	1912
B.1.1.33	Treinta y Tres	M59	6	2	986	1	995	6	0	0	0	6	0	172	0	1	173	0	32	0	2	34	4	0	986	0	990	18	0	644	3	665	0	11	0	0	11
B.1.1.33	Treinta y Tres	M60	9	2	765	2	778	13	0	1	0	14	0	524	1	4	529	0	79	0	1	80	5	1	981	1	988	34	5	779	7	825	0	23	0	0	23
B.1.1.33	Treinta y Tres	M62	10	0	584	1	595	18	0	0	0	18	6	838	0	1	845	0	159	0	2	161	3	0	987	3	993	25	3	927	3	958	0	18	0	0	18
B.1.1.33	Treinta y Tres	M63	12	1	972	1	986	16	0	0	0	16	3	518	1	7	529	0	50	0	0	50	9	1	982	3	995	25	4	955	0	984	0	30	0	0	30
B.1.1.33	Treinta y Tres	M64	6	1	411	0	418	985	1	6	2	994	3	906	0	4	913	0	967	3	20	990	7	3	980	0	990	7	1	559	1	568	1	1937	1	25	1964
B.1.1.33	Treinta y Tres	M65	0	0	2	0	2	379	0	6	0	385	2	683	2	3	690	0	827	5	27	859	7	1	986	0	994	19	3	622	2	646	0	494	1	13	508
B.1.1.33	Treinta y Tres	M66	0	0	0	0	0	577	1	10	2	590	2	654	0	6	662	0	877	6	24	907	3	4	982	2	991	19	1	645	1	666	1	511	0	5	517
B.1.1.33	Treinta y Tres	M67	0	0	0	0	0	449	0	7	0	456	1	790	0	3	794	0	873	10	22	905	2	1	743	0	746	13	2	408	0	423	0	655	1	6	662
B.1.1.33	Treinta y Tres	M68	0	0	7	0	7	505	1	9	0	515	2	375	0	0	377	1	751	2	23	777	12	1	950	3	966	13	4	480	4	501	1	396	0	3	400
B.1.1.33	Treinta y Tres	M69	0	0	1	1	2	703	2	11	1	717	2	648	0	3	653	1	955	2	29	987	5	4	977	1	987	15	3	665	5	688	0	609	1	7	617
B.1.1.33	Treinta y Tres	M70	0	0	4	0	4	976	0	12	1	989	2	982	2	4	990	0	943	5	39	987	4	2	974	1	981	21	3	964	0	988	2	972	0	9	983
B.1.1.33	Treinta y Tres	M71	0	0	2	0	2	483	0	7	0	490	3	762	2	4	771	0	956	6	31	993	6	2	982	3	993	26	7	591	4	628	0	494	1	10	505
B.1.1.33	Treinta y Tres	M85	12	0	978	1	991	990	0	3	0	993	1	981	0	5	987	0	967	3	25	995	5	1	987	0	993	18	4	960	3	985	2	980	0	2	984
B.1.1.33	Treinta y Tres	M87	15	0	966	4	985	973	2	6	1	982	5	972	2	6	985	1	952	4	25	982	5	3	979	0	987	14	4	958	7	983	1	975	0	10	986
B.1.1.33	Treinta y Tres	M91	8	0	916	1	925	978	1	10	0	989	1	983	0	6	990	2	957	6	28	993	2	3	849	1	855	19	0	962	4	985	2	1308	0	14	1324
B.1.1.33	Treinta y Tres	M93	4	2	982	2	990	981	3	7	2	993	3	980	1	6	990	1	963	3	21	988	3	2	984	0	989	17	1	965	5	988	0	980	0	13	993
B.1.1.33	Treinta y Tres	M94	8	1	979	0	988	410	0	3	0	413	1	981	0	8	990	1	950	3	40	994	5	1	977	0	983	13	6	960	4	983	1	984	0	5	990
B.1.1.33	Treinta y Tres	M95	11	1	971	2	985	253	0	2	0	255	1	983	0	5	989	0	966	2	20	988	2	1	987	4	994	21	8	954	3	986	3	980	0	6	989
B.1.1.33	Treinta y Tres	M97	3	0	234	0	237	984	0	8	0	992	4	980	1	3	988	0	960	3	28	991	4	3	807	1	815	9	1	339	0	349	2	1958	0	25	1985
B.1.1.33	Treinta y Tres	M98	5	2	974	1	982	210	0	0	0	210	2	990	0	6	998	0	972	6	15	993	2	0	993	1	996	15	3	963	4	985	3	970	0	11	984
B.1.1.33	Treinta y Tres	M130	10	1	978	3	992	124	0	0	0	124	2	985	1	7	995	0	951	4	20	975	3	1	984	0	988	19	4	966	1	990	0	543	1	8	552
B.1.1.33	Treinta y Tres	M132	8	2	974	0	984	417	0	4	1	422	2	982	0	5	989	0	958	7	29	994	8	0	984	0	992	22	2	962	3	989	3	859	3	7	872
B.1.1.33	Treinta y Tres	M133	8	3	816	1	828	772	1	10	1	784	0	970	0	9	979	2	947	7	33	989	0	0	148	0	148	12	5	906	6	929	0	482	1	10	493
B.1.1.33	Treinta y Tres	M135	3	2	569	2	576	695	0	6	2	703	3	739	2	10	754	0	591	3	17	611	1	0	155	0	156	9	0	409	2	420	3	539	2	3	547
B.1.1.33	Treinta y Tres	M136	1	0	103	0	104	974	2	7	0	983	0	289	0	4	293	0	193	3	4	200	1	0	170	0	171	1	1	261	1	264	1	980	0	10	991
B.1.1.33		RJ-2007	2	2	486	3	493	486	1	7	0	494	0	185	0	0	185	0	461	4	28	493	1	1	489	1	492	7	3	481	1	492	4	973	5	10	992
B.1.1.33		RJ-2091	0	1	500	0	501	605	0	0	0	605	0	396	0	2	398	1	1507	0	1	1509	1	0	1180	2	1183	0	0	612	0	612	5	1371	0	3	1379
B.1.1.33		RJ-2342	1	0	389	1	391	645	0	0	1	646	1	215	0	2	218	8	4432	1	6	4447	4	1	3112	7	3124	0	0	1572	1	1573	5	1776	0	1	1782
Within-host diversity BR-UY-II33. The table shows the observed allele count for each synapomorphic site identified in clade BR-UY-II33

## Sheet: Table S5
CLADE BR-UY-I33
			1. 5089A>G (ORF1ab: K1608K)					2. 8293C>T (ORF1ab: T2676T)					3. 15108C>T (ORF1ab: T4947T)					4. 22720A>G (Spike protein S1: K374K)					5. 28775C>T (N: P168S)
Lineage	Outbreak	Sample	A	C	G	T	num.reads	A	C	G	T	num.reads	A	C	G	T	num.reads	A	C	G	T	num.reads	A	C	G	T	num.reads
B.1.1.33	Treinta y Tres	M49	82	5	469	4	560	2	12	0	289	303	6	27	2	908	943	37	1	749	7	794	5	53	3	924	985
B.1.1.33	Treinta y Tres	M52	3	0	10	0	13	0	4	0	30	34	4	79	5	845	933	50	2	934	7	993	0	16	1	233	250
B.1.1.33	Treinta y Tres	M53	1	0	3	0	4	0	0	0	46	46	1	1	0	40	42	14	0	327	2	343	3	14	1	200	218
B.1.1.33	Treinta y Tres	M54	0	0	6	0	6	0	3	0	34	37	6	25	0	452	483	34	0	711	4	749	1	16	0	314	331
B.1.1.33	Treinta y Tres	M57	95	7	397	3	502	2	28	0	534	564	5	54	0	927	986	45	2	734	5	786	8	49	1	926	984
B.1.1.33	Treinta y Tres	M59	2	0	4	0	6	0	4	0	56	60	1	5	0	63	69	39	1	701	6	747	0	5	1	95	101
B.1.1.33	Treinta y Tres	M60	0	0	7	0	7	0	2	0	40	42	0	4	0	102	106	31	2	638	3	674	2	7	0	191	200
B.1.1.33	Treinta y Tres	M62	2	0	5	0	7	0	2	0	38	40	0	12	0	113	125	39	1	833	3	876	4	25	0	299	328
B.1.1.33	Treinta y Tres	M63	1	0	11	1	13	0	2	0	73	75	2	4	0	138	144	66	1	921	2	990	4	24	2	352	382
B.1.1.33	Treinta y Tres	M64	157	15	817	5	994	6	47	1	797	851	4	59	4	919	986	49	3	901	3	956	7	64	2	913	986
B.1.1.33	Treinta y Tres	M65	90	5	395	3	493	16	82	1	1361	1460	2	27	1	273	303	54	4	908	4	970	2	21	3	290	316
B.1.1.33	Treinta y Tres	M66	32	4	84	2	122	7	69	4	1166	1246	1	16	2	281	300	52	0	737	5	794	0	1	0	52	53
B.1.1.33	Treinta y Tres	M67	26	1	105	0	132	4	90	0	1407	1501	1	7	1	98	107	55	3	921	7	986	1	3	0	24	28
B.1.1.33	Treinta y Tres	M68	59	7	266	5	337	6	108	9	1454	1577	6	38	4	515	563	58	4	888	7	957	3	25	1	293	322
B.1.1.33	Treinta y Tres	M69	126	13	457	10	606	8	83	2	1697	1790	6	60	8	816	890	60	4	924	2	990	5	39	2	453	499
B.1.1.33	Treinta y Tres	M70	74	3	329	2	408	13	92	0	1788	1893	2	466	0	13	481	55	2	925	11	993	1	10	0	22	33
B.1.1.33	Treinta y Tres	M71	44	8	148	1	201	11	93	6	1529	1639	5	25	1	360	391	60	5	921	3	989	1	12	0	161	174
B.1.1.33	Treinta y Tres	M85	145	10	828	6	989	8	49	0	929	986	1	71	1	913	986	51	1	931	4	987	6	40	1	744	791
B.1.1.33	Treinta y Tres	M87	160	16	792	7	975	20	101	6	1828	1955	3	55	2	925	985	65	0	912	6	983	5	70	4	904	983
B.1.1.33	Treinta y Tres	M91	142	7	826	8	983	6	46	1	928	981	4	43	3	931	981	54	0	922	4	980	3	20	0	385	408
B.1.1.33	Treinta y Tres	M93	166	20	805	4	995	13	9	2	1856	1880	2	66	0	911	979	65	2	917	5	989	7	41	0	934	982
B.1.1.33	Treinta y Tres	M94	155	15	819	6	995	9	87	2	1738	1836	6	64	7	909	986	43	1	941	6	991	4	53	4	932	993
B.1.1.33	Treinta y Tres	M95	148	16	829	2	995	2	69	0	1360	1431	3	41	1	932	977	54	2	932	2	990	2	22	0	312	336
B.1.1.33	Treinta y Tres	M97	156	10	815	7	988	10	40	2	826	878	3	52	6	921	982	51	0	933	5	989	7	63	3	912	985
B.1.1.33	Treinta y Tres	M98	170	10	784	6	970	9	72	2	1292	1375	3	52	2	926	983	47	3	939	6	995	6	33	1	550	590
B.1.1.33	Treinta y Tres	M130	2	1	20	0	23	0	8	0	202	210	8	76	2	823	909	57	3	924	6	990	0	13	0	162	175
B.1.1.33	Treinta y Tres	M132	7	0	32	1	40	3	57	0	794	854	7	79	3	888	977	69	1	917	5	992	0	13	1	171	185
B.1.1.33	Treinta y Tres	M133	146	14	693	6	859	6	59	1	902	968	0	9	0	126	135	23	1	565	5	594	5	27	0	472	504
B.1.1.33	Treinta y Tres	M135	57	10	320	5	392	1	28	0	506	535	1	13	0	111	125	22	0	277	1	300	4	36	0	638	678
B.1.1.33	Treinta y Tres	M136	21	6	115	0	142	2	7	0	125	134	1	15	1	166	183	7	1	200	0	208	2	35	2	479	518
B.1.1.33		RJ-2007	489	4	1	2	496	3	490	0	5	498	0	464	3	31	498	37	0	454	3	494	11	470	5	7	493
B.1.1.33		RJ-2091	402	3	2	3	410	0	976	1	2	979	3	1409	6	4	1422	0	0	215	0	215	2	309	0	1	312
B.1.1.33		RJ-2342	639	0	1	2	642	5	4335	2	3	4345	2	2390	2	3	2397	2	0	462	2	466	0	111	0	0	111
for comparison: CLADE BR-UY-II33
			1. 5089A>G (ORF1ab: K1608K)					2. 8293C>T (ORF1ab: T2676T)					3. 15108C>T (ORF1ab: T4947T)					4. 22720A>G (Spike protein S1: K374K)					5. 28775C>T (N: P168S)
Lineage	Outbreak	Sample	A	C	G	T	num.reads	A	C	G	T	num.reads	A	C	G	T	num.reads	A	C	G	T	num.reads	A	C	G	T	num.reads
B.1.1.33	Rivera I	M5	5567	2	0	0	5569	0	26465	0	9	26474	2	12499	0	1	12502	22477	1	0	37	22515	0	12759	4	77	12840
B.1.1.33	Rivera I	M8	126	0	0	0	126	0	4063	0	1	4064	0	596	0	0	596	14864	0	0	49	14913	0	2835	9	86	2930
B.1.1.33	Rivera I	M9	334	0	0	0	334	0	11375	0	2	11377	0	1059	0	0	1059	9363	0	2	23	9388	0	1352	0	28	1380
B.1.1.33	Rivera I	M10	1894	1	0	0	1895	0	17143	0	1	17144	0	6059	1	0	6060	14678	0	1	43	14722	0	7842	7	91	7940
B.1.1.33	Rivera I	M11	3932	0	0	0	3932	0	22295	0	1	22296	1	9689	6	1	9697	16160	1	0	32	16193	0	8687	5	58	8750
B.1.1.33	Rivera I	M12	1561	0	0	0	1561	0	13995	1	2	13998	0	4325	0	0	4325	11719	1	0	22	11742	0	3602	9	42	3653
B.1.1.33	Rivera I	M13	3370	1	0	0	3371	0	16468	0	1	16469	2	7960	0	3	7965	13123	0	0	22	13145	2	7503	6	66	7577
B.1.1.33	Rivera I	M14	4937	1	0	0	4938	1	16390	0	15	16406	0	10031	0	0	10031	9862	0	1	19	9882	0	6159	2	41	6202
B.1.1.33	Rivera I	M15	3047	3	0	1	3051	0	20136	0	0	20136	0	7914	0	0	7914	15062	0	0	53	15115	0	6593	5	58	6656
B.1.1.33	Rivera I	M40	317	0	5	0	322	0	401	0	4	405	7	947	0	40	994	740	0	6	5	751	18	972	1	3	994
B.1.1.33	Rivera I	M43	17	0	0	0	17	1	1353	0	10	1364	0	214	0	6	220	992	1	6	0	999	28	532	5	7	572
B.1.1.33	Rivera I	M72	26	0	0	0	26	6	987	0	11	1004	2	965	1	28	996	981	1	7	4	993	18	945	6	11	980
B.1.1.33	Rivera I	M73	202	1	1	0	204	0	980	1	9	990	2	694	0	27	723	45	0	1	0	46	0	39	0	0	39
B.1.1.33	Rivera I	M79	9	0	0	0	9	0	39	0	0	39	4	675	0	19	698	977	1	15	1	994	0	210	1	1	212
B.1.1.33	Rivera II	M119	223	1	1	2	227	0	211	0	6	217	0	80	0	6	86	223	0	1	0	224	16	552	4	5	577
B.1.1.33	Rivera II	M154	287	2	2	0	291	0	107	0	1	108	0	30	0	1	31	960	2	9	5	976	4	433	4	8	449
B.1.1.33	Rivera II	M155	32	0	0	0	32	0	442	0	9	451	1	758	0	20	779	891	3	6	3	903	1	172	1	1	175
B.1.1.33		RS-15273	1405	1	0	3	1409	1	2750	0	2	2753	7	3629	3	3	3642	367	0	0	0	367	4	832	0	0	836
B.1.1.33		RS-15280	382	5	2	2	391	0	491	1	6	498	2	450	1	40	493	138	0	1	0	139	3	122	1	5	131
B.1.1.33		RS-6177	817	4	0	0	821	8	3855	2	5	3870	17	4430	1	8	4456	667	3	0	3	673	4	402	1	0	407
B.1.1.33		RS-6188	81	0	1	0	82	0	193	0	1	194	6	1397	5	0	1408	42	0	0	0	42	0	59	0	0	59
B.1.1.33		RS-6203	147	0	0	0	147	0	220	0	0	220	2	1181	2	2	1187	83	0	0	0	83	0	34	0	0	34
B.1.1.33		RS-6208	184	1	0	1	186	0	482	0	0	482	5	3304	2	2	3313	57	1	0	0	58	0	114	0	0	114
B.1.1.33		RS-6222	545	0	2	3	550	2	5016	3	5	5026	12	4164	11	9	4196	690	0	0	0	690	0	105	0	0	105
B.1.1.33		RS-6231	373	0	0	2	375	6	5112	2	3	5123	10	6008	6	8	6032	388	0	1	0	389	0	109	0	1	110
Within-host diversity BR-UY-I33. The table shows the observed allele count for each synapomorphic site identified in clade BR-UY-I33

## Sheet: Table S6
			1. 1471C>T (ORF1ab: R402R)					2. 1519C>T (ORF1ab: N418N)					3. 5995A>G (ORF1ab: Q1910Q)					4. 9605T>C (ORF1ab: F3114L)					5. 9693C>T (ORF1ab: A3143V)					6. 15606T>C (ORF1ab: N5113N)					7. 23416A>T (Spike protein S1: T606T)					8. 26159T>C (ORF3a: V256A)					9. 28508A>T (N: S79C)					10. 29367C>T (N: P365L)
Lineage	Outbreak	Sample	A	C	G	T	num.reads	A	C	G	T	num.reads	A	C	G	T	num.reads	A	C	G	T	num.reads	A	C	G	T	num.reads	A	C	G	T	num.reads	A	C	G	T	num.reads	A	C	G	T	num.reads	A	C	G	T	num.reads	A	C
B.1.1.28	Bella Unión	M151	0	3	0	29	32	1	1	0	29	31	23	0	171	1	195	1	201	0	14	216	0	6	0	213	219	0	20	0	1	21	2	0	5	65	72	6	884	0	53	943	17	7	2	453	479	0	59
B.1.1.28	Bella Unión	M152	0	1	0	14	15	0	1	0	15	16	8	0	30	0	38	0	49	0	2	51	1	1	0	49	51	0	15	0	0	15	0	0	0	2	2	0	299	0	27	326	2	1	0	98	101	0	24
B.1.1.28	Bella Unión	M163	1	4	2	43	50	3	1	1	45	50	1	0	7	0	8	0	4	0	0	4	0	0	0	4	4	1	288	0	18	307	37	27	42	845	951	0	59	0	3	62	14	6	1	642	663	3	32
B.1.1.28	Bella Unión	M157	2	6	0	171	179	0	9	3	163	175	8	0	34	0	42	0	10	0	1	11	0	0	0	10	10	0	722	0	44	766	49	27	36	843	955	0	287	0	13	300	18	6	4	519	547	0	20
Within-host diversity BR-UY-I28. The table shows the observed allele count for each synapomorphic site identified in clade BR-UY-I28
[truncated: 8 more columns]

## Sheet: Table S7
	1. 15654C>T (ORF1ab: D5129D)
Sample	A	C	G	T	num.reads
RS-15276	3	18	0	461	482
RS-15287	4	8	4	470	486
RS-6179	4	3	10	4130	4147
RS-6180	0	5	4	4997	5006
RS-6187	3	3	1	3193	3200
RS-6190	7	8	6	5780	5801
RS-6197	3	7	1	3805	3816
RS-6198	1	8	0	3045	3054
RS-6227	7	3	5	4325	4340
RS-6228	2	1	4	3072	3079
RS-6241	7	1	4	3997	4009
RS-6242	7	11	2	6566	6586
Within-host diversity BR-RS-I33. The table shows the observed allele count for each synapomorphic site identified in clade BR-RS-I33

## Sheet: Table S8
lm(formula = He1.4 ~ SEQ + SAMPLE + MUTATION, data = tab.f)
* only cases with at least 100 reads were included in the lm calculation
Residual standard error: 0.103 on 653 degrees of freedom
Multiple R-squared: 0.715,	Adjusted R-squared: 0.6731
F-statistic: 17.06 on 96 and 653 DF, p-value: < 2.2e-16
Coefficients: (2 not defined because of singularities)
Coefficient	Estimate	Std.Error	t value	Pr(>|t|)
(Intercept)	0.6444070	0.0389641	16538	<2E-016	***
SEQIonTorrent	-0.2338183	0.0204847	-11414	<2E-016	***
SEQONT	0.1113769	0.0223699	4979	8.19e-07	***
SAMPLEM11	-0.0356472	0.0369649	-964	0.335226
SAMPLEM119	-0.0407452	0.0470428	-866	0.386737
SAMPLEM12	-0.0369689	0.0369649	-1000	0.317629
SAMPLEM13	-0.0203204	0.0369649	-550	0.582697
SAMPLEM130	-0.0505942	0.0470382	-1076	0.282504
SAMPLEM132	-0.0222898	0.0470382	-474	0.635753
SAMPLEM133	-0.0175547	0.0461955	-380	0.704062
SAMPLEM135	-0.0013828	0.0461955	-30	0.976129
SAMPLEM136	-0.0208903	0.0461955	-452	0.651264
SAMPLEM14	-0.0322452	0.0369649	-872	0.383354
SAMPLEM15	-0.0269670	0.0369649	-730	0.465939
SAMPLEM151	0.0389280	0.1098879	354	0.723265
SAMPLEM152	0.0176218	0.1318373	134	0.893710
SAMPLEM154	-0.0467246	0.0480960	-971	0.331666
SAMPLEM155	-0.0355250	0.0470382	-755	0.450379
SAMPLEM157	0.0009711	0.1344742	7	0.994240
SAMPLEM163	-0.0013992	0.1390385	-10	0.991974
SAMPLEM40	-0.0676037	0.0461955	-1463	0.143832
SAMPLEM43	-0.0524420	0.0470382	-1115	0.265312
SAMPLEM49	-0.0430383	0.0461955	-932	0.351859
SAMPLEM5	-0.0281524	0.0372871	-755	0.450511
SAMPLEM52	-0.0352313	0.0492789	-715	0.474904
SAMPLEM53	-0.0266117	0.0550206	-484	0.628784
SAMPLEM54	-0.0680602	0.0492789	-1381	0.167714
SAMPLEM57	-0.0294493	0.0461955	-637	0.524027
SAMPLEM59	-0.0508907	0.0550206	-925	0.355339
SAMPLEM60	-0.0217891	0.0526854	-414	0.679326
SAMPLEM62	-0.0283378	0.0507928	-558	0.577097
SAMPLEM63	0.0031522	0.0526854	60	0.952309
SAMPLEM64	-0.0240696	0.0461955	-521	0.602517
SAMPLEM65	0.0149592	0.0470987	318	0.750879
SAMPLEM66	0.0120517	0.0480993	251	0.802234
SAMPLEM67	-0.0156925	0.0480993	-326	0.744338
SAMPLEM68	0.0160873	0.0470987	342	0.732788
SAMPLEM69	0.0077497	0.0470987	165	0.869355
SAMPLEM70	-0.0244951	0.0480993	-509	0.610742
SAMPLEM71	0.0249798	0.0470987	530	0.596035
SAMPLEM72	-0.0398092	0.0470382	-846	0.397686
SAMPLEM73	-0.0912678	0.0508004	-1797	0.072862	.
SAMPLEM79	-0.0973841	0.0480330	-2027	0.043023	*
SAMPLEM8	0.0033726	0.0392387	86	0.931533
SAMPLEM85	-0.0524357	0.0461955	-1135	0.256757
SAMPLEM87	-0.0084118	0.0461955	-182	0.855567
SAMPLEM9	-0.0162466	0.0420544	-386	0.699383
SAMPLEM91	-0.0349183	0.0461955	-756	0.449993
SAMPLEM93	-0.0454955	0.0461955	-985	0.325063
SAMPLEM94	-0.0353042	0.0461955	-764	0.445003
SAMPLEM95	-0.0389523	0.0461955	-843	0.399422
SAMPLEM97	-0.0213142	0.0461955	-461	0.644671
SAMPLEM98	-0.0537036	0.0461955	-1163	0.245445
SAMPLERJ-2007	-0.0577733	0.0461955	-1251	0.211519
SAMPLERJ-2091	-0.1522453	0.0467781	-3255	0.001194	**
SAMPLERJ-2342	-0.1431962	0.0467781	-3061	0.002295	**
SAMPLERS-15273	-0.1942170	0.0467781	-4152	3.74e-05	***
SAMPLERS-15276	-0.0223846	0.1098879	-204	0.838649
SAMPLERS-15280	-0.0318122	0.0470969	-675	0.499622
SAMPLERS-15287	-0.0402883	0.1098879	-367	0.714013
SAMPLERS-6177	-0.1028337	0.0467781	-2198	0.028276	*
SAMPLERS-6179	-0.1843963	0.1101346	-1674	0.094554	.
SAMPLERS-6180	-0.2614336	0.1101346	-2374	0.017896	*
SAMPLERS-6187	-0.2404154	0.1101346	-2183	0.029397	*
SAMPLERS-6188	-0.1292350	0.0512728	-2521	0.011955	*
SAMPLERS-6190	-0.1950518	0.1101346	-1771	0.077022	.
SAMPLERS-6197	-0.2186195	0.1101346	-1985	0.047560	*
SAMPLERS-6198	-0.2224849	0.1101346	-2020	0.043779	*
SAMPLERS-6203	-0.1522816	0.0498412	-3055	0.002340	**
SAMPLERS-6208	-0.0135953	0.0486590	-279	0.780027
SAMPLERS-6222	-0.1737518	0.0467781	-3714	0.000221	***
SAMPLERS-6227	-0.1996788	0.1101346	-1813	0.070284	.
SAMPLERS-6228	-0.2375610	0.1101346	-2157	0.031369	*
SAMPLERS-6231	-0.1513211	0.0476695	-3174	0.001572	**
SAMPLERS-6241	-0.2149645	0.1101346	-1952	0.051385	.
SAMPLERS-6242	-0.2140700	0.1101346	-1944	0.052359	.
MUTATIONA2276G	-0.0624826	0.0194327	-3215	0.001367	**
MUTATIONA23416T	0.1563496	0.1459482	1071	0.284445
MUTATIONA28508T	-0.0300958	0.1249202	-241	0.809693
MUTATIONA5089G	0.0709632	0.0211194	3360	0.000825	***
MUTATIONA5995G	0.0778204	0.1456807	534	0.593395
MUTATIONC12025T	-0.1489266	0.0190806	-7805	2.37e-14	***
MUTATIONC1471T	-0.0092689	0.1650176	-56	0.955224
MUTATIONC15108T	0.0069082	0.0199166	347	0.728812
MUTATIONC1519T	0.0521031	0.1650176	316	0.752299
MUTATIONC15654T	NA	NA	NA	NA
MUTATIONC18252T	-0.0284829	0.0190792	-1493	0.135951
MUTATIONC28093T	-0.0781632	0.0192671	-4057	5.58e-05	***
MUTATIONC28775T	0.0639262	0.0200524	3188	0.001501	**
MUTATIONC29367T	0.0602654	0.1249202	482	0.629661
MUTATIONC8293T	-0.0569089	0.0203690	-2794	0.005360	**
MUTATIONC9693T	-0.1304916	0.1456807	-896	0.370723
MUTATIONG189T	-0.1339668	0.0193385	-6927	1.03e-11	***
MUTATIONG23311T	-0.1846515	0.0188871	-9777	<2E-016	***
MUTATIONG24872T	-0.0546362	0.0187762	-2910	0.003739	**
MUTATIONG29737T	-0.0091636	0.1313148	-70	0.944387
MUTATIONT15606C	0.0084781	0.1459482	58	0.953695
MUTATIONT26159C	-0.0068957	0.1264720	-55	0.956535
MUTATIONT9605C	NA	NA	NA	NA
Linear model. Obtained coefficients for the explanatory variables “SEQ”, “SAMPLE” and “MUTATION” are shown. For the calculations, the observations were filtered according to a minimum coverage of 100 reads. Allele frequencies and Shannon Entropy (H) were estimated. The linear model was implemented in R with lm(formula = He1.4 ~ SEQ + SAMPLE + MUTATION, data = tab.f). Obtained Residual standard er…
