# Supplementary material for: Recurrent Dissemination of SARS-CoV-2 Through the Uruguayan–Brazilian Border
Source: Front Microbiol. 2021 May 28;12:653986. doi: 10.3389/fmicb.2021.653986 (PMC8195593; doi:10.3389/fmicb.2021.653986)
Supplement: Supplementary file 3 [file Table_2.XLSX]

## Sheet: Hoja1
Clade	Subclade	Subclade	Subclade	Accession ID
				D-NVRL-72IRL12139
				RJ-1901
				RJ-2000
				RJ-2007
				RJ-2091
				RJ-2342
				SP-259
				SP-263
				SP-315
				SP-564
				SP-L7-CD72
				TyT-M70
				TyT-M132
				TyT-M133
				TyT-M135
				TyT-M136
				TyT-M49
				TyT-M52
				TyT-M54
				TyT-M57
BR-UY-I33				TyT-M60
S:22720A>G				TyT-M62
Mar 12	TT-I33 + SP			TyT-M63
(Mar 09- Mar 21)	ORF1ab:8293C>T			TyT-M64
	Mar 17	TT-I33		TyT-M65
	(Mar 14-Mar 25)	ORF1ab:5089A>G N:28775C>T		TyT-M66
		May 26	TT-I33 less one	TyT-M67
		(May 12-Jun 07)	ORF1ab:15108C>T	TyT-M68
			May 30	TyT-M69
			(May 22-Jun 06)	TyT-M130
				TyT-M71
				TyT-M85
				TyT-M87
				TyT-M91
				TyT-M93
				TyT-M94
				TyT-M95
				TyT-M97
				TyT-M98
				RS-6177
				RS-15280
				RS-6222
				RS-15273
				RS-6188
				RS-6203
				RS-6208
				RS-6231
			RI-II33	RIV-M119
			5’UTR:189G>T ORF1ab:12025C>T S:23311G>T	RIV-M154
			July 10 (Jun 27-Jul 18)	RIV-M155
BR-UY-II33				RIV-M10
ORF8:28093C>T				RIV-M11
Mar 29	RI-I33 +RS			RIV-M12
(Mar 12-Apr 13)	ORF1ab:18252C>T ORF1ab:2276A>G			RIV-M13
	Apr 16	RI-I33		RIV-M14
	(Apr 05-Apr 30)	S:24872G>T		RIV-M15
		May 2		RIV-M40
		(Apr 27-May 04)		RIV-M43
				RIV-M5
				RIV-M72
				RIV-M73
				RIV-M79
				RIV-M8
				RIV-M9
				UY-650
				UY-651
				UY-652
				UY-667
				UY-957
BR-UY-I28				SP-275
	AR-I28 ORF1ab:1471C>T, 1519C>T, 5995A>G, 9605T>C, 15606T>C			ART-M157
	S:23416A>T ORF3a:26159T>C N:28508A>T, 29367C>T 3’UTR:29737G>T			BUN-M151
	Jul 02			BUN-M152
	(Jun 17-Jul 16)			BUN-M163
				RS-L19-CD390
				RS-15276
				RS-6242
BR-RS-I33				RS-6228
ORF1ab:15654C>T				RS-6179
Mar 23				RS-6190
(Mar 14- Mar 31)				RS-6197
				RS-6198
				RS-6241
				RS-15287
				RS-6187
				RS-6227
				RS-6180
